# Supplementary material for: MRSA in pig farming: the emerging role of flies in antimicrobial resistance: a cross-sectional study
Source: Porcine Health Manag. 2025 Sep 30;11:46. doi: 10.1186/s40813-025-00459-0 (PMC12486699; doi:10.1186/s40813-025-00459-0)
Supplement: Supplementary file 1 — Supplementary Material 1 [file 40813_2025_459_MOESM1_ESM.xlsx]

## Sheet: Genotypic resistance
EXPERIMENT DATA			TYPING SUMMARY							SPECIES MARKER										REGULATORY GENES																			METHICILLIN RESISTANCE AND SCCmec TYPING
Sample ID	Dru types	Spa types	Clonal complex	SCCmec	MLST sequence types associated with this strain	Resistance to methicillin, oxacillin and other beta-lactam antibiotics		Panton-Valentine Leukocidin	Domain 1 of 23S-rRNA	Glyceraldehyde 3-phosphate dehydrogenase, locus 1	Katalase A	Coagulase	Thermostable extracellular nuclease	Staphylococcal protein A	IgG-binding protein	Enolase	Fibronectin-binding protein A		Staphylococcal accessory regulator A	Histidine protein kinase, sae locus	Sensor protein	Accessory gene regulator allele I				Accessory gene regulator allele II				Accessory gene regulator allele III				Accessory gene regulator allele IV			Haemolysin delta	Glycerophosphoryl diester phosphodiesterase, associated with mecA	Alternate penicillin binding protein 2, defining MRSA	Truncated signal transducer protein MecR1	Signal transducer protein MecR1	Methicillin-resistance regulatory protein	Homolog of xylose repressor, associated with SCCmec-elements (=mecR2)	Alternate mec gene from SCCmec XI	beta-lactamase from SCCmec XI		Potassium-transporting ATPase A chain 1. The kdp operon is present in SCCmec II (although absent from Irish SCCmec II variants A to E).	Potassium-transporting ATPase B chain	Potassium-transporting ATPase, C subunit
						MRSA(mecA)	MRSA (mecC)	PVL	rrnD1 (S. aureus)	gapA	katA	coA	nuc1	spa	sbi	eno	fnbA	biotin	sarA	saeS	vraS	agrI (total)	agrB-I	agrC-I	agrD-I	agrII (total)	agrB-II	agrC-II	agrD-II	agrIII (total)	agrB-III	agrC-III	agrD-III	agrIV (total)	agrB-IV	agrC-IV	hld	ugpQ	mecA	delta_mecR	mecR	mecI	xylR/mecR2	mecC	blaZ (SCCmec XI)	pls-SCC (COL)	kdpA-SCC	kdpB-SCC	kdpC-SCC
26	dt11a	t011	CC398	V/VT	ST398	positive	negative	negative	positive	positive	positive	positive	positive	positive	positive	positive	positive	positive	positive	positive	positive	positive	negative	positive	positive	negative	negative	negative	negative	negative	negative	negative	negative	negative	negative	negative	positive	positive	positive	negative	negative	negative	negative	negative	negative	negative	negative	negative	negative
32	dt6j	t011	CC398	V/VT	ST398	positive	negative	negative	positive	positive	positive	positive	positive	positive	positive	positive	negative	positive	positive	positive	positive	ambiguous	negative	ambiguous	positive	negative	negative	negative	negative	negative	negative	negative	negative	negative	negative	negative	positive	positive	positive	negative	negative	negative	negative	negative	negative	negative	negative	negative	negative
42	dt11a	t011	CC398	V/VT	ST398	positive	negative	negative	positive	positive	positive	positive	positive	positive	positive	positive	positive	positive	positive	positive	positive	positive	ambiguous	positive	positive	negative	negative	negative	negative	negative	negative	negative	negative	negative	negative	negative	positive	positive	positive	negative	negative	negative	negative	negative	negative	negative	negative	negative	negative
43	dt11a	t011	CC398	V/VT	new pending	positive	negative	negative	positive	positive	positive	positive	positive	positive	positive	positive	positive	positive	positive	positive	positive	positive	positive	positive	positive	negative	negative	negative	negative	negative	negative	negative	negative	negative	negative	negative	positive	positive	positive	negative	negative	negative	negative	negative	negative	negative	negative	negative	negative
44	dt11a	t011	CC398	V/VT	new pending	positive	negative	negative	positive	positive	positive	positive	positive	positive	positive	positive	ambiguous	positive	positive	positive	positive	positive	negative	positive	positive	negative	negative	negative	negative	negative	negative	negative	negative	negative	negative	negative	positive	positive	positive	negative	negative	negative	negative	negative	negative	negative	negative	negative	negative
45	dt11a	t011	CC398	V/VT	new pending	positive	negative	negative	positive	positive	positive	positive	positive	positive	positive	positive	ambiguous	positive	positive	positive	positive	ambiguous	negative	ambiguous	positive	negative	negative	negative	negative	negative	negative	negative	negative	negative	negative	negative	positive	positive	positive	negative	negative	negative	negative	negative	negative	negative	negative	negative	negative
46	dt11a	t011	CC398	V/VT	new pending	positive	negative	negative	positive	positive	positive	positive	positive	positive	positive	positive	ambiguous	positive	positive	positive	positive	ambiguous	negative	ambiguous	positive	negative	negative	negative	negative	negative	negative	negative	negative	negative	negative	negative	positive	positive	positive	negative	negative	negative	negative	negative	negative	negative	negative	negative	negative
47	dt11a	t011	CC398	V/VT	new pending	positive	negative	negative	positive	positive	positive	positive	positive	positive	positive	positive	positive	positive	positive	positive	positive	positive	negative	positive	positive	negative	negative	negative	negative	negative	negative	negative	negative	negative	negative	negative	positive	positive	positive	negative	negative	negative	negative	negative	negative	negative	negative	negative	negative
48	dt11a	t011	CC398	V/VT	new pending	positive	negative	negative	positive	positive	positive	positive	positive	positive	positive	positive	positive	positive	positive	positive	positive	positive	negative	positive	positive	negative	negative	negative	negative	negative	negative	negative	negative	negative	negative	negative	positive	positive	positive	negative	negative	negative	negative	negative	negative	negative	negative	negative	negative
49	dt11a	t011	CC398	V/VT	new pending	positive	negative	negative	positive	positive	positive	positive	positive	positive	positive	positive	positive	positive	positive	positive	positive	positive	ambiguous	positive	positive	negative	negative	negative	negative	negative	negative	negative	negative	negative	negative	negative	positive	positive	positive	negative	negative	negative	negative	negative	negative	negative	negative	negative	negative
50	dt11a	t011	CC398	V/VT	new pending	positive	negative	negative	positive	positive	positive	positive	positive	positive	positive	positive	positive	positive	positive	positive	positive	positive	ambiguous	positive	positive	negative	negative	negative	negative	negative	negative	negative	negative	negative	negative	negative	positive	positive	positive	negative	negative	negative	negative	negative	negative	negative	negative	negative	negative
51	dt11a	t011	CC398	V/VT	new pending	positive	negative	negative	positive	positive	positive	positive	positive	positive	positive	positive	ambiguous	positive	positive	positive	positive	positive	negative	positive	positive	negative	negative	negative	negative	negative	negative	negative	negative	negative	negative	negative	positive	positive	positive	negative	negative	negative	negative	negative	negative	negative	negative	negative	negative
153	dt11a	t011	CC398	V/VT	ST398	positive	negative	negative	positive	positive	positive	positive	positive	positive	positive	positive	positive	positive	positive	positive	positive	positive	ambiguous	positive	positive	negative	negative	negative	negative	negative	negative	negative	negative	negative	negative	negative	positive	positive	positive	negative	negative	negative	negative	negative	negative	negative	negative	negative	negative
155	dt11a	t011	CC399	V/VT	ST398	positive	negative	negative	positive	positive	positive	positive	positive	positive	positive	positive	negative	positive	ambiguous	positive	positive	negative	negative	negative	positive	negative	negative	negative	negative	negative	negative	negative	negative	negative	negative	negative	positive	positive	positive	negative	negative	negative	negative	negative	negative	negative	negative	negative	negative
161	dt11df	t1451	CC398	V/VT	ST398	positive	negative	negative	positive	positive	positive	positive	positive	positive	positive	positive	positive	positive	positive	positive	positive	positive	positive	positive	positive	negative	negative	negative	negative	negative	negative	negative	negative	negative	negative	negative	positive	positive	positive	negative	negative	negative	negative	negative	negative	negative	negative	negative	negative
162	dt11af	t034	CC398	V/VT	ST398	positive	negative	negative	positive	positive	positive	positive	positive	positive	positive	positive	positive	positive	positive	positive	positive	positive	negative	negative	positive	negative	negative	negative	negative	negative	negative	negative	negative	negative	negative	negative	positive	positive	positive	negative	negative	negative	negative	negative	negative	negative	negative	negative	negative
163	dt11af	t011	CC398	V/VT	ST398	positive	negative	negative	positive	positive	positive	positive	positive	positive	positive	positive	positive	positive	positive	positive	positive	positive	positive	positive	positive	negative	negative	negative	negative	negative	negative	negative	negative	negative	negative	negative	positive	positive	positive	negative	negative	negative	negative	negative	negative	negative	negative	negative	negative
164	5a-2d-4a-0-2d-6f-2a-2g-3b-4e-3e	t034	CC398	V/VT	ST398	positive	negative	negative	positive	positive	positive	positive	positive	positive	positive	positive	positive	positive	positive	positive	positive	positive	positive	positive	positive	negative	negative	negative	negative	negative	negative	negative	negative	negative	negative	negative	positive	positive	positive	negative	negative	negative	negative	negative	negative	negative	negative	negative	negative
165	dt11af	t034	CC398	V/VT	ST398	positive	negative	negative	positive	positive	positive	positive	positive	positive	positive	positive	positive	positive	positive	positive	positive	positive	positive	positive	positive	negative	negative	negative	negative	negative	negative	negative	negative	negative	negative	negative	positive	positive	positive	negative	negative	negative	negative	negative	negative	negative	negative	negative	negative
166	dt11af	t034	CC398	V/VT	ST398	positive	negative	negative	positive	positive	positive	positive	positive	positive	positive	positive	positive	positive	positive	positive	positive	positive	positive	positive	positive	negative	negative	negative	negative	negative	negative	negative	negative	negative	negative	negative	positive	positive	positive	negative	negative	negative	negative	negative	negative	negative	negative	negative	negative
181	dt11a	t011	CC398	V/VT	ST398	positive	negative	negative	positive	positive	positive	positive	positive	positive	positive	positive	positive	positive	positive	positive	positive	positive	positive	positive	positive	negative	negative	negative	negative	negative	negative	negative	negative	negative	negative	negative	positive	positive	positive	negative	negative	negative	negative	negative	negative	negative	negative	negative	negative
182	dt11a	t011	CC398	V/VT	ST398	positive	negative	negative	positive	positive	positive	positive	positive	positive	positive	positive	positive	positive	positive	positive	positive	positive	positive	positive	positive	negative	negative	negative	negative	negative	negative	negative	negative	negative	negative	negative	positive	positive	positive	negative	negative	negative	negative	negative	negative	negative	negative	negative	negative
185	dt11a	t011	CC398	V/VT	ST398	positive	negative	negative	positive	positive	positive	positive	positive	positive	positive	positive	positive	positive	positive	positive	positive	positive	negative	positive	positive	negative	negative	negative	negative	negative	negative	negative	negative	negative	negative	negative	positive	positive	positive	negative	negative	negative	negative	negative	negative	negative	negative	negative	negative
200	dt11v	t011	CC398	V/VT	ST398	positive	negative	negative	positive	positive	positive	positive	positive	positive	positive	positive	positive	positive	positive	positive	positive	positive	ambiguous	positive	positive	negative	negative	negative	negative	negative	negative	negative	negative	negative	negative	negative	positive	positive	positive	negative	negative	negative	negative	negative	negative	negative	negative	negative	negative
202	5a-2d-4a-2d-2d-6f-3a-2g-3b-4e-3e	t034	CC398	V/VT	ST398	positive	negative	negative	positive	positive	positive	positive	positive	positive	positive	positive	positive	positive	positive	positive	positive	positive	negative	positive	positive	negative	negative	negative	negative	negative	negative	negative	negative	negative	negative	negative	positive	positive	positive	negative	negative	negative	negative	negative	negative	negative	negative	negative	negative
203	5a-2d-4a-2d-2d-6f-3a-2g-3b-4e-3g/5a-2d-4a-2d-2d-6f-3a-2g-3b-4e-3g	t034	CC398	V/VT	ST398	positive	negative	negative	positive	positive	positive	positive	positive	positive	positive	positive	positive	positive	positive	positive	positive	positive	negative	positive	positive	negative	negative	negative	negative	negative	negative	negative	negative	negative	negative	negative	positive	positive	positive	negative	negative	negative	negative	negative	negative	negative	negative	negative	negative
204	dt11v	t011	CC398	V/VT	ST398	positive	negative	negative	positive	positive	positive	positive	positive	positive	positive	positive	positive	positive	positive	positive	positive	positive	ambiguous	positive	positive	negative	negative	negative	negative	negative	negative	negative	negative	negative	negative	negative	positive	positive	positive	negative	negative	negative	negative	negative	negative	negative	negative	negative	negative
205	dt11a	t034	CC398	V/VT	ST398	positive	negative	negative	positive	positive	positive	positive	positive	positive	positive	positive	positive	positive	positive	positive	positive	positive	negative	ambiguous	positive	negative	negative	negative	negative	negative	negative	negative	negative	negative	negative	negative	positive	positive	positive	negative	negative	negative	negative	negative	negative	negative	negative	negative	negative
233	dt11a	t011	CC398	V/VT	ST398	positive	negative	negative	positive	positive	positive	positive	positive	positive	positive	positive	positive	positive	positive	positive	positive	positive	positive	positive	positive	negative	negative	negative	negative	negative	negative	negative	negative	negative	negative	negative	positive	positive	positive	negative	negative	negative	negative	negative	negative	negative	negative	negative	negative
234	dt11a	t011	CC398	V/VT	ST398	positive	negative	negative	positive	positive	positive	positive	positive	positive	positive	positive	positive	positive	positive	positive	positive	positive	positive	positive	positive	negative	negative	negative	negative	negative	negative	negative	negative	negative	negative	negative	positive	positive	positive	negative	negative	negative	negative	negative	negative	negative	negative	negative	negative
241	dt11ax	t034	CC398	V/VT	ST398	positive	negative	negative	positive	positive	positive	positive	positive	positive	positive	positive	positive	positive	positive	positive	positive	positive	positive	positive	positive	negative	negative	negative	negative	negative	negative	negative	negative	negative	negative	negative	positive	positive	positive	negative	negative	negative	negative	negative	negative	negative	negative	negative	negative
243	dt11ax	t034	CC398	V/VT	ST398	positive	negative	negative	positive	positive	positive	positive	positive	positive	positive	positive	positive	positive	positive	positive	positive	positive	positive	positive	positive	negative	negative	negative	negative	negative	negative	negative	negative	negative	negative	negative	positive	positive	positive	negative	negative	negative	negative	negative	negative	negative	negative	negative	negative
244	dt11ax	t034	CC398	V/VT	ST398	positive	negative	negative	positive	positive	positive	positive	positive	positive	positive	positive	positive	positive	positive	positive	positive	positive	positive	positive	positive	negative	negative	negative	negative	negative	negative	negative	negative	negative	negative	negative	positive	positive	positive	negative	negative	negative	negative	negative	negative	negative	negative	negative	negative
245	dt11ax	t034	CC398	V/VT	ST398	positive	negative	negative	positive	positive	positive	positive	positive	positive	positive	positive	positive	positive	positive	positive	positive	positive	positive	positive	positive	negative	negative	negative	negative	negative	negative	negative	negative	negative	negative	negative	positive	positive	positive	negative	negative	negative	negative	negative	negative	negative	negative	negative	negative
246	dt11ax	t571	CC398	V/VT	ST398	positive	negative	negative	positive	positive	positive	positive	positive	positive	positive	positive	positive	positive	positive	positive	positive	positive	positive	positive	positive	negative	negative	negative	negative	negative	negative	negative	negative	negative	negative	negative	positive	positive	positive	negative	negative	negative	negative	negative	negative	negative	negative	negative	negative
247	dt5e	t571	CC398	V/VT	ST398	positive	negative	negative	positive	positive	positive	positive	positive	positive	positive	positive	positive	positive	positive	positive	positive	positive	positive	positive	positive	negative	negative	negative	negative	negative	negative	negative	negative	negative	negative	negative	positive	positive	positive	negative	negative	negative	negative	negative	negative	negative	negative	negative	negative
248	dt5e	t011	CC398	V/VT	ST398	positive	negative	negative	positive	positive	positive	positive	positive	positive	positive	positive	positive	positive	positive	positive	positive	positive	positive	positive	positive	negative	negative	negative	negative	negative	negative	negative	negative	negative	negative	negative	positive	positive	positive	negative	negative	negative	negative	negative	negative	negative	negative	negative	negative
249	dt5e	t571	CC398	V/VT	ST398	positive	negative	negative	positive	positive	positive	positive	positive	positive	positive	positive	positive	positive	positive	positive	positive	positive	positive	positive	positive	negative	negative	negative	negative	negative	negative	negative	negative	negative	negative	negative	positive	positive	positive	negative	negative	negative	negative	negative	negative	negative	negative	negative	negative
250	dt5e	t011	CC398	V/VT	ST398	positive	negative	negative	positive	positive	positive	positive	positive	positive	positive	positive	positive	positive	positive	positive	positive	positive	positive	positive	positive	negative	negative	negative	negative	negative	negative	negative	negative	negative	negative	negative	positive	positive	positive	negative	negative	negative	negative	negative	negative	negative	negative	negative	negative
251	dt5e	t034	CC398	V/VT	ST398	positive	negative	negative	positive	positive	positive	positive	positive	positive	positive	positive	positive	positive	positive	positive	positive	positive	positive	positive	positive	negative	negative	negative	negative	negative	negative	negative	negative	negative	negative	negative	positive	positive	positive	negative	negative	negative	negative	negative	negative	negative	negative	negative	negative
252	dt5e	t034	CC398	V/VT	ST398	positive	negative	negative	positive	positive	positive	positive	positive	positive	positive	positive	positive	positive	positive	positive	positive	positive	positive	positive	positive	negative	negative	negative	negative	negative	negative	negative	negative	negative	negative	negative	positive	positive	positive	negative	negative	negative	negative	negative	negative	negative	negative	negative	negative
253	dt5e	t034	CC398	V/VT	ST398	positive	negative	negative	positive	positive	positive	positive	positive	positive	positive	positive	positive	positive	positive	positive	positive	positive	positive	positive	positive	negative	negative	negative	negative	negative	negative	negative	negative	negative	negative	negative	positive	positive	positive	negative	negative	negative	negative	negative	negative	negative	negative	negative	negative
254	dt5e	t011	CC398	V/VT	ST398	positive	negative	negative	positive	positive	positive	positive	positive	positive	positive	positive	positive	positive	positive	positive	positive	positive	positive	positive	positive	negative	negative	negative	negative	negative	negative	negative	negative	negative	negative	negative	positive	positive	positive	negative	negative	negative	negative	negative	negative	negative	negative	negative	negative
255	dt5e	t011	CC398	V/VT	ST398	positive	negative	negative	positive	positive	positive	positive	positive	positive	positive	positive	positive	positive	positive	positive	positive	positive	positive	positive	positive	negative	negative	negative	negative	negative	negative	negative	negative	negative	negative	negative	positive	positive	positive	negative	negative	negative	negative	negative	negative	negative	negative	negative	negative
256	dt5e	t011	CC398	V/VT	ST398	positive	negative	negative	positive	positive	positive	positive	positive	positive	positive	positive	positive	positive	positive	positive	positive	positive	positive	positive	positive	negative	negative	negative	negative	negative	negative	negative	negative	negative	negative	negative	positive	positive	positive	negative	negative	negative	negative	negative	negative	negative	negative	negative	negative
263	dt11a	t011	CC398	V/VT	ST398	positive	negative	negative	positive	positive	positive	positive	positive	positive	positive	positive	positive	positive	positive	positive	positive	positive	positive	positive	positive	negative	negative	negative	negative	negative	negative	negative	negative	negative	negative	negative	positive	positive	positive	negative	negative	negative	negative	negative	negative	negative	negative	negative	negative
266	dt11a	t1451	CC398	[V/VT+ccrA(B)1]	ST398	positive	negative	negative	positive	positive	positive	positive	positive	positive	positive	positive	positive	positive	positive	positive	positive	positive	positive	positive	positive	negative	negative	negative	negative	negative	negative	negative	negative	negative	negative	negative	positive	positive	positive	negative	negative	negative	negative	negative	negative	negative	negative	negative	negative
[truncated: 298 more columns]
